# Supplementary material for: Systematic genetic analysis of the MHC region reveals mechanistic underpinnings of HLA type associations with disease
Source: eLife. 2019 Nov 20;8:e48476. doi: 10.7554/eLife.48476 (PMC6904215; doi:10.7554/eLife.48476)
Supplement: Supplementary file 3. — (A) Metadata for subjects in the iPSCORE resource which includes family information, sex, age at enrollment, ethnicity and whether an iPSC clone derived from the subject was used for gene expression analyses. Family information includes a family identifier as well as mother, father, trio and monozygotic twin of which the latter can be used to subset trios and twins respectively. The mother and father columns contain a unique identifier for subjects which participated in the study, empty if parents did not undergo WGS. Ethnicity information is reported in three distinct ways: 1) self-reported information; 2) self-reported information translated into one of seven groups (African American, Asian, European, Hispanic, Indian, Middle Eastern, and Multiple ethnicities reported); and 3) expected superpopulation (SP) from the 1000 Genomes Project. Individuals with iPSCs used in the gene expression analyses are indicated. (B) Metadata for HipSci subjects, including unique subject ID, sex, age at enrollment and ethnicity. All HipSci individuals were unrelated. [file elife-48476-supp3.xlsx]

## Sheet: Table S3A iPSCORE
iPSCORE ID	Subject UUID	Family ID	Mother ID	Father ID	Trio ID	Monozygotic Twin ID	Unrelated Individuals	Sex	Age at Enrollment	Self-reported Race / Ethnicity (*Denotes Physician Report)	Recorded Ethnicity Grouping	Most Similar 1KGP Super Population	In Gene Expression Analysis
iPSCORE_1_1	eb79f47b-d933-4144-8d61-83104493418e	1	iPSCORE_1_4		0	0	No	Female	58	Hispanic / Caucasian	Multiple ethnicities reported	EUR	No
iPSCORE_1_2	5d86bbdd-4854-449f-b99d-0d04d0ce4ee8	1	iPSCORE_1_4		0	0	No	Female	61	Hispanic	Hispanic	EUR	No
iPSCORE_1_3	2f63f491-a9f2-4177-b2a1-c3d21ed9c247	1	iPSCORE_1_4		1	0	No	Female	57	Mexican	Hispanic	EUR	No
iPSCORE_1_4	ced86967-63fe-4cf5-ad91-d57c0e991522	1			0	0	Yes	Female	83	White	European	EUR	Yes
iPSCORE_1_5	a140d6d1-9fbf-4645-a083-b870bf2f0f67	1	iPSCORE_1_4		0	0	No	Female	53	Mexican American	Multiple ethnicities reported	EUR	No
iPSCORE_1_6	89dfb325-b613-4d76-a45f-945d21e170aa	1	iPSCORE_1_4		0	0	No	Male	55	Mexican White	Multiple ethnicities reported	EUR	No
iPSCORE_1_7	b846beb8-f53c-4b69-bd2e-901dc53ce8bb	1	iPSCORE_1_4		0	0	No	Male	52	White Hispanic	Multiple ethnicities reported	EUR	No
iPSCORE_1_8	6740411e-0edd-4097-9880-dbcdceb087ea	1	iPSCORE_1_2		0	0	No	Female	21	Hispanic	Hispanic	EUR	No
iPSCORE_1_9	2f43517b-1227-4943-86ba-54bea64723e3	1	iPSCORE_1_3		0	0	No	Female	37	Hispanic	Hispanic	AMR	No
iPSCORE_2_6	ae3637d4-493e-482e-bc48-6915e30ffb9c	2			3	0	Yes	Female	74	Caucasian	European	EUR	Yes
iPSCORE_2_7	6a784dd7-9c48-4841-93f9-930b9de49cc4	2			3	0	Yes	Male	77	Chinese	Asian	EAS	Yes
iPSCORE_1_12	3b6632a5-1006-45f8-9865-d38221294831	1	iPSCORE_1_3	iPSCORE_1_13	1	0	No	Female	32	Black / Mixed / Hispanic	Multiple ethnicities reported	EUR	No
iPSCORE_2_9	f549b5fa-a6c0-49fb-8a07-dda4f72ff076	2			2	0	Yes	Male	52	Caucasian	European	EUR	Yes
iPSCORE_3_4	9b3584b3-a27f-4be1-9a69-56f251e237bd	3			4	0	Yes	Male	59	White	European	EUR	Yes
iPSCORE_2_1	f772212a-cd98-40f9-bdcd-e75740c1f6be	2	iPSCORE_2_3	iPSCORE_2_9	0	0	No	Female	18	White	European	EUR	No
iPSCORE_2_2	83dacb11-4180-4807-b099-05fd1561a722	2	iPSCORE_2_3	iPSCORE_2_9	2	0	No	Female	21	Caucasian / Chinese	Multiple ethnicities reported	EUR	No
iPSCORE_2_3	e932e556-59a6-4f70-9b4c-ef5f69dac3ce	2	iPSCORE_2_6	iPSCORE_2_7	2	0	No	Female	48	White / Chinese	Multiple ethnicities reported	EAS	No
iPSCORE_2_4	bd04a8cc-5d63-45bc-a2cc-91b0c7cb6e01	2	iPSCORE_2_6	iPSCORE_2_7	0	0	No	Female	47	Asian / Caucasian	Multiple ethnicities reported	EAS	No
iPSCORE_2_5	2a81d225-42f6-43cf-904a-be64bf3fd2d7	2	iPSCORE_2_6	iPSCORE_2_7	0	0	No	Female	45	Caucasian / Asian	Multiple ethnicities reported	EAS	No
iPSCORE_3_7	3bc3e7ee-9130-4da5-b8f1-52d38bfc3c70	3			5	0	Yes	Male	56	Caucasian	European	EUR	Yes
iPSCORE_4_4	74809453-1b01-40bb-9071-47a93de70c78	4			6	0	Yes	Female	74	Asian	Asian	EAS	Yes
iPSCORE_2_8	de9c74e8-d399-465e-92cd-904a0e323bca	2	iPSCORE_2_6	iPSCORE_2_7	0	0	No	Male	50	Caucasian	European	EUR	No
iPSCORE_4_5	e6c010c7-dffa-40ba-86ca-355507b47e86	4			6	0	Yes	Male	75	Asian	Asian	EAS	Yes
iPSCORE_2_10	1e5b7098-f522-4a55-a698-2b6057844ab6	2	iPSCORE_2_6	iPSCORE_2_7	3	0	No	Male	36	Asian / Caucasian	Multiple ethnicities reported	EAS	No
iPSCORE_6_5	9ab06fba-a1bb-4736-930e-15ede9f493c7	6			0	0	Yes	Female	67	Caucasian	European	EUR	Yes
iPSCORE_3_1	10479353-d46d-478d-86f0-c6be025de81b	3	iPSCORE_3_3	iPSCORE_3_4	4	2	No	Female	26	Caucasian	European	EUR	No
iPSCORE_3_2	21681dd8-da3c-47c9-904c-3b8a91b2c3eb	3	iPSCORE_3_3	iPSCORE_3_4	0	2	No	Female	26	Caucasian	European	EUR	No
iPSCORE_7_2	9e7013ce-054f-46ae-bc49-4abe5d53d88a	7			7	0	Yes	Female	71	White	European	EUR	Yes
iPSCORE_7_3	7efe2fbe-251e-4c1a-9616-438a26f42a5d	7			7	0	Yes	Male	71	White	European	EUR	Yes
iPSCORE_3_5	b48d5663-b599-4d02-a70b-6bd12546041f	3	iPSCORE_3_3	iPSCORE_3_4	0	0	No	Female	21	White	European	EUR	No
iPSCORE_9_1	5bdb8207-56ec-4f2e-add3-3ce3fbd4b1e0	9			8	0	Yes	Male	77	White	European	EUR	Yes
iPSCORE_9_3	17911abe-0893-4919-b45e-5df3d3fe63c8	9			9	0	Yes	Male	80	Caucasian	European	EUR	Yes
iPSCORE_3_8	a69570c6-8972-4397-8635-63beace6672c	3	iPSCORE_3_6	iPSCORE_3_7	0	0	No	Female	26	Caucasian	European	EUR	No
iPSCORE_3_9	8dbd3466-e4dd-40a3-9c49-2e947a9bc113	3	iPSCORE_3_6	iPSCORE_3_7	5	0	No	Female	23	Caucasian	European	EUR	No
iPSCORE_4_1	214ad59b-7245-4ca7-bf42-84cc2e09bbbe	4	iPSCORE_4_4	iPSCORE_4_5	6	13	No	Male	48	Filipino	Asian	EAS	No
iPSCORE_4_2	4682919e-4283-4da6-8dc4-2f051889b661	4	iPSCORE_4_4	iPSCORE_4_5	0	13	No	Male	48	Filipino	Asian	EAS	No
iPSCORE_4_3	9409a6cc-0711-4583-9949-b679f66a823e	4	iPSCORE_4_4	iPSCORE_4_5	0	0	No	Male	39	Filipino	Asian	EAS	No
iPSCORE_10_3	639f158b-0cf7-47a2-bbd7-7599437df15c	10			10	0	No	Female	64	Caucasian / Asian	Multiple ethnicities reported	EUR	No
iPSCORE_10_4	49e6ade9-4681-4533-9665-39362a71f43a	10			10	0	No	Male	68	White	European	EUR	No
iPSCORE_11_4	201da1fb-3779-4344-af69-6e3bf1c58261	11			0	0	Yes	Female	74	Filipino	Asian	EAS	Yes
iPSCORE_12_3	d6172ad1-6cf8-41af-a88e-26c43ebe2464	12			11	0	Yes	Female	54	Filipino	Asian	EAS	Yes
iPSCORE_5_3	d6646110-a6f3-4176-bf1a-92a51ed6f4bc	5	iPSCORE_5_1		0	0	No	Male	9	Caucasian	European	EUR	No
iPSCORE_12_4	0c0a6edd-427f-4882-acfd-d21456416649	12			11	0	Yes	Male	53	Filipino	Asian	EAS	Yes
iPSCORE_13_3	bd4643a6-9742-4a25-8029-a967cc2a84c7	13			12	0	Yes	Male	80	White	European	EUR	Yes
iPSCORE_6_1	ac14fb34-0c8b-4264-9f93-5ce47c071a66	6	iPSCORE_6_5		0	0	No	Female	43	White	European	EUR	No
iPSCORE_6_2	6814c7bb-72dc-4760-bee5-dacdb499c255	6	iPSCORE_6_5		0	0	No	Male	41	White	European	EUR	No
iPSCORE_6_3	ef8f2c6c-8363-471e-9436-252fcef3ac43	6	iPSCORE_6_5		0	0	No	Male	36	Caucasian	European	EUR	No
iPSCORE_6_4	44e11fbd-e240-45eb-82da-ca08cf26950d	6	iPSCORE_6_5		0	0	No	Female	37	White	European	EUR	No
iPSCORE_13_4	a385666a-9318-47a1-8884-3a4cd2d897ef	13			12	0	Yes	Female	76	White	European	EUR	Yes
iPSCORE_7_1	2756c53f-5446-4d96-b44b-1efbfda4dbf2	7	iPSCORE_7_2	iPSCORE_7_3	7	0	No	Male	47	White	European	EUR	No
iPSCORE_14_4	d3608f01-38c7-499b-bce3-772f747b3042	14			0	0	Yes	Female	65	White	European	EUR	No
iPSCORE_15_4	2a5dd220-7333-4e3f-b523-23f571da6f85	15			0	0	Yes	Female	75	White	European	EUR	No
iPSCORE_16_1	97f20ecc-a17b-4d10-b689-908f5b9f3ddc	16			13	0	Yes	Male	51	Asian	Indian	SAS	Yes
iPSCORE_16_2	1efcbc5a-723d-4d7d-90d7-82a3f231c5fa	16			13	0	Yes	Female	47	Asian / Indian	Multiple ethnicities reported	SAS	Yes
iPSCORE_17_1	8c9ce6f6-06f6-4d70-885a-3c07d3ef8f91	17			14	0	Yes	Female	53	Caucasian	European	EUR	Yes
iPSCORE_17_2	1c858ef3-c305-4c6e-a3ac-594e9b9b98b2	17			14	0	Yes	Male	66	Japanese	Asian	EAS	Yes
iPSCORE_18_2	d15cdce3-1f22-4224-8ae3-0ff1b878e111	18			15	0	Yes	Female	64	Asian	Asian	EAS	Yes
iPSCORE_8_4	e0793a72-9694-4711-a2c6-d2ff9071d05f	8	iPSCORE_8_1		0	0	No	Female	45	White	European	EUR	No
iPSCORE_18_3	5482a5d3-6f16-483b-9c14-ca2f838d6af9	18			15	0	Yes	Male	70	Filipino	Asian	EAS	Yes
iPSCORE_9_2	21f44f41-69ee-427c-933b-a0afdc16a0bf	9	iPSCORE_9_5	iPSCORE_9_1	8	0	No	Male	52	White	European	EUR	No
iPSCORE_21_2	f378e99d-b59e-43a6-ae60-5b2b180209c3	21			17	0	Yes	Female	47	Caucasian	European	EUR	Yes
iPSCORE_9_4	4d7c824b-1b6b-40d7-a48f-f0635aebc459	9	iPSCORE_9_6	iPSCORE_9_3	9	0	No	Female	47	Caucasian	European	EUR	No
iPSCORE_21_5	0d10de91-acfb-4aeb-94b3-2b7c820730ee	21			16	0	Yes	Female	54	Caucasian	European	EUR	No
iPSCORE_22_3	1ad9d96c-47dc-4c03-85b7-39e31a2b0550	22			0	0	No	Male	26	White	European	EUR	No
iPSCORE_10_1	d1a68069-eb49-411a-9652-98f5834c4d73	10	iPSCORE_10_3	iPSCORE_10_4	10	0	Yes	Female	40	Caucasian	European	EUR	No
iPSCORE_10_2	f8d3cea0-5f3f-4298-b4a9-145571ba840e	10	iPSCORE_10_3	iPSCORE_10_4	0	0	Yes	Female	27	White	European	EUR	Yes
iPSCORE_25_3	54261555-6414-44df-86fb-34ddb68ae553	25			0	0	Yes	Female	66	Iraqi	Middle Eastern	EUR	No
iPSCORE_27_2	659c5acf-5cae-4bfe-8c9f-dff532a69e88	27			0	0	Yes	Male	54	White	European	EUR	Yes
iPSCORE_11_1	b7af5d94-4b4a-4130-94ee-fc1f23c5824a	11	iPSCORE_11_4		0	0	No	Female	44	Asian	Asian	EAS	No
iPSCORE_11_2	ddae7efe-bbb8-48b5-a662-e3f16f3723b7	11	iPSCORE_11_1		0	0	No	Male	20	Filipino	Asian	EAS	No
iPSCORE_11_3	bfee9a02-5ec3-4e11-a8e2-ebd47623caa0	11	iPSCORE_11_4		0	0	No	Female	47	Filipino	Asian	EAS	No
iPSCORE_37_2	86f9d6b6-f59d-472c-b53c-cf9c1cb59f37	37			0	0	Yes	Male	69	White	European	EUR	Yes
iPSCORE_12_1	6416d8a3-4027-4ebb-ad29-64edabaa7bbb	12	iPSCORE_12_3	iPSCORE_12_4	11	0	No	Female	30	Filipino	Asian	EAS	No
iPSCORE_12_2	aaf0f250-d1af-444f-941b-9d165e1bc2b6	12	iPSCORE_12_3	iPSCORE_12_4	0	0	No	Male	23	Pacific Islander	Asian	EAS	No
iPSCORE_38_1	ade65a1b-a91b-4b66-b3b0-2f3b0f567ec7	38			0	0	Yes	Male	76	White	European	EUR	Yes
iPSCORE_41_1	75ee0c91-af66-46e4-b5d0-90817e6c763f	41			0	0	Yes	Male	82	Caucasian	European	EUR	Yes
iPSCORE_13_1	f0173728-58cb-4d7d-b28d-02355b49b9ed	13	iPSCORE_13_4	iPSCORE_13_3	0	6	No	Female	53	White	European	EUR	No
iPSCORE_13_2	5595871f-2997-41d2-b749-6ad518e89bd4	13	iPSCORE_13_4	iPSCORE_13_3	12	6	No	Female	53	White	European	EUR	No
iPSCORE_42_1	9d988cb0-01b1-4d5d-bf4b-3fd3baf149a4	42			0	0	Yes	Female	61	Caucasian	European	EUR	Yes
iPSCORE_43_1	032f42b3-42da-4a6a-9b01-cdf540e1866c	43			0	0	Yes	Male	18	African American	African American	AFR	Yes
iPSCORE_14_1	2fdcaed0-53ec-419b-8779-6a826d8c10bb	14	iPSCORE_14_4		0	0	Yes	Female	40	White	European	EUR	Yes
iPSCORE_14_2	24a05048-39b7-4e5a-b4cc-2543d4186748	14	iPSCORE_14_4		0	0	No	Female	40	White	European	EUR	No
iPSCORE_14_3	46f471f8-8860-428a-8880-74e0fe670b17	14	iPSCORE_14_4		0	0	No	Male	44	White	European	EUR	No
iPSCORE_44_1	59e0a3fd-3a78-4af5-b300-bd6f9d4f440f	44			0	0	Yes	Male	37	Caucasian	European	EUR	Yes
iPSCORE_15_1	ed143b7b-3236-415d-b8a2-bed63489f372	15	iPSCORE_15_4		0	0	No	Male	55	White	European	EUR	No
iPSCORE_15_2	88338579-5e7e-4de7-a3cc-bf2eb308aa9f	15	iPSCORE_15_4		0	0	No	Male	51	White	European	EUR	No
iPSCORE_15_3	17e14381-d098-400d-a4c8-9e635a55293a	15	iPSCORE_15_4		0	0	Yes	Male	47	White	European	EUR	Yes
iPSCORE_45_1	7e0aaae1-886a-4f4a-8abe-b91fc9c730f5	45			0	0	Yes	Female	27	White	European	EUR	Yes
iPSCORE_46_1	4bacc6e7-f7ae-4ce4-b65b-96482fd163fe	46			0	0	Yes	Male	47	Caucasian	European	EUR	Yes
iPSCORE_47_1	81c939c5-2749-4377-9697-8afe3c4cf7c4	47			0	0	Yes	Male	65	Caucasian	European	EUR	Yes
iPSCORE_16_3	83a1b295-b907-4233-b0a8-df753b2cee16	16	iPSCORE_16_2	iPSCORE_16_1	13	0	No	Male	15	Indian	Indian	SAS	No
iPSCORE_48_1	97685099-9644-4f48-aef2-ec687643bcb8	48			0	0	Yes	Male	56	Caucasian	European	EUR	No
iPSCORE_49_1	b318ad37-16e8-4c53-ba0a-0e8d6fdfbe89	49			0	0	Yes	Female	64	Caucasian	European	EUR	Yes
iPSCORE_17_3	59ba8d64-a92b-4ae2-bcb4-847de2fdf1dd	17	iPSCORE_17_1	iPSCORE_17_2	14	0	No	Male	18	Japanese American	Multiple ethnicities reported	EUR	No
iPSCORE_18_1	7df93333-f21c-4775-8679-c2518e05bce4	18	iPSCORE_18_2	iPSCORE_18_3	15	0	No	Male	33	Filipino	Asian	EAS	No
iPSCORE_50_1	75551a5c-4c65-475f-be23-0e73f8671dfd	50			0	0	Yes	Male	70	Caucasian	European	EUR	Yes
iPSCORE_51_1	03235361-4310-4737-ac0b-4ce92d99fbf3	51			0	0	Yes	Male	77	Caucasian	European	EUR	Yes
iPSCORE_52_1	8ffc7548-9ba1-468b-a4bc-be413cfa6981	52			0	0	Yes	Male	72	White	European	EUR	Yes
iPSCORE_53_1	d4073658-c7fe-4f53-9e80-b95121a65475	53			0	0	Yes	Male	75	Lithuanian	European	EUR	Yes
iPSCORE_54_1	000a5dcf-764a-4f69-ab1c-5950cec4bbbe	54			0	0	Yes	Male	53	Caucasian	European	EUR	Yes
iPSCORE_55_1	1a3241a7-f60c-4b9a-a469-74833c36ebd3	55			0	0	Yes	Male	59	White	European	EUR	Yes
iPSCORE_56_1	cbde5865-572f-4cd9-af1e-0f8bb6e4a4b0	56			0	0	Yes	Male	72	Caucasian	European	EUR	Yes
iPSCORE_57_1	ab7eefb9-f9e8-47e3-8f96-901a9adce788	57			0	0	Yes	Female	54	White	European	EUR	Yes
iPSCORE_58_1	36e99817-83e7-4dba-8e15-61f1184ab62d	58			0	0	Yes	Male	57	Caucasian	European	EUR	Yes
iPSCORE_59_1	725e0255-424c-44da-86c9-bc0bc14a21a8	59			0	0	Yes	Female	63	African American	African American	AFR	Yes
iPSCORE_21_3	cfd3b543-2da8-4262-ae36-7ee27c0b5c6b	21	iPSCORE_21_2	iPSCORE_21_6	17	0	No	Male	15	Caucasian	European	EUR	No
iPSCORE_21_4	046d2f59-77a5-434f-bddd-46c1a30e59a2	21	iPSCORE_21_5	iPSCORE_21_1	16	0	No	Male	24	Caucasian	European	EUR	No
iPSCORE_60_1	8dcd5c7f-fa13-4302-af2b-915c878e23e8	60			0	0	Yes	Female	83	Latino	Hispanic	AMR	Yes
iPSCORE_61_1	79796c20-0549-48b5-b97e-ee8e80e0e193	61			0	0	Yes	Male	73	Caucasian	European	EUR	Yes
iPSCORE_62_1	76db32e7-8830-4346-b3ee-ad0395cba242	62			0	0	Yes	Male	53	Caucasian	European	EUR	Yes
iPSCORE_63_1	749a66fb-0d16-44fa-b263-cc4e260c5fd6	63			0	0	Yes	Male	57	Filipino	Asian	EAS	Yes
iPSCORE_64_1	032adc29-28f9-45dd-8b8a-563c3170680b	64			0	0	Yes	Male	42	White	European	EUR	Yes
iPSCORE_65_1	3006e6ad-d831-474c-acbe-61ee4da37180	65			0	0	Yes	Male	23	Mexican	Hispanic	AMR	Yes
iPSCORE_23_2	c9ef3edb-1bb1-4233-a6be-4efd897ac110	23	iPSCORE_23_1		0	0	No	Male	23	White	European	EUR	No
iPSCORE_66_1	135171af-3876-4422-a7f9-3d37d6fd67bf	66			0	0	Yes	Male	24	Hispanic	Hispanic	EUR	Yes
iPSCORE_67_1	c72fc475-80f0-4fe3-b306-acebd17f3bdb	67			0	0	Yes	Female	48	Caucasian	European	EUR	Yes
iPSCORE_24_2	060066b8-6fc6-4b00-b7c4-ae195f646f5e	24	iPSCORE_24_3		0	0	No	Female	22	White	European	EUR	No
iPSCORE_68_1	3c877e16-9fae-44d8-9e8c-7e221103858b	68			0	0	Yes	Female	68	White	European	EUR	Yes
iPSCORE_25_1	508fb6c5-c9d5-4881-9638-cd4bd04d822f	25	iPSCORE_25_3		0	0	No	Female	44	Iraqi	Middle Eastern	EUR	No
iPSCORE_25_2	1dd9eacc-e3d3-4d60-9dcb-60a17808cde9	25	iPSCORE_25_3		0	0	Yes	Male	36	Caucasian	European	EUR	Yes
iPSCORE_69_1	66d88423-3567-4c3e-82dc-eff030aea3ca	69			0	0	Yes	Male	64	Asian	Asian	EAS	Yes
iPSCORE_70_1	cd6dc660-550f-4a19-b9f7-f1bc9c893ca8	70			0	0	Yes	Male	24	American	European	EUR	Yes
iPSCORE_71_1	60bd2a54-fecd-4c6e-8442-b13f66d869a6	71			0	0	Yes	Female	32	Filipino	Asian	EAS	Yes
iPSCORE_72_1	bd126642-2257-4857-b3da-b72305e5c095	72			0	0	Yes	Male	31	Chinese	Asian	EAS	Yes
iPSCORE_26_4	aa8892e6-94d2-4357-b7e7-b05d8aa49a3c	26	iPSCORE_26_1		0	0	No	Female	35	Caucasian	European	EUR	No
iPSCORE_73_1	10f10a94-511f-4538-9c0c-cbe5fdb14b6c	73			0	0	Yes	Female	23	Asian	Asian	EAS	Yes
iPSCORE_74_1	f80deca1-0641-4a52-86b5-7b01c227ba8a	74			0	0	Yes	Male	42	Caucasian	European	EUR	Yes
iPSCORE_75_1	28114ea7-018a-47bb-af34-32bcfbf1a233	75			0	0	Yes	Female	30	Persian	Middle Eastern	EUR	Yes
iPSCORE_76_1	afb3bd48-5891-41e0-af00-4f8c7db057af	76			0	0	Yes	Male	36	Indian	Indian	SAS	Yes
iPSCORE_77_1	50d9dcf3-cbdd-436f-bbf8-fcbb920d23e0	77			0	0	Yes	Female	23	Chinese	Asian	EAS	Yes
iPSCORE_78_1	ed175850-c13a-4b33-947d-bd6e911000db	78			0	0	Yes	Female	21	Chinese	Asian	EAS	Yes
iPSCORE_79_1	7cf9e7b2-28a3-4b42-812b-929516fbce4a	79			0	0	Yes	Female	24	Asian	Asian	EAS	Yes
iPSCORE_80_1	0c6ef005-c904-49f1-9308-8169046c0fa2	80			0	0	Yes	Male	36	Indian (Asian)	Indian	SAS	Yes
iPSCORE_81_1	62d833a3-87c8-40a2-8261-d172f4c0e7fe	81			0	0	Yes	Female	41	Caucasian / Native American	Multiple ethnicities reported	EUR	Yes
iPSCORE_82_1	8039c171-beb7-40bb-adc7-3d915a97ea25	82			0	0	Yes	Female	24	White	European	EUR	Yes
iPSCORE_83_1	bfd08f92-7030-4c34-849d-0187c8e88c74	83			0	0	Yes	Female	37	Indian (Asian)	Indian	SAS	Yes
iPSCORE_84_1	168437ba-e29e-4439-a508-23d44075022e	84			0	0	Yes	Male	21	Chinese	Asian	EAS	Yes
iPSCORE_85_1	f7e918d9-f19c-4a3d-b3f7-b53b072f88bb	85			0	0	Yes	Female	43	White	European	EUR	Yes
iPSCORE_86_1	27d69b74-d193-448c-91ac-2b7fb07a49ac	86			0	0	Yes	Female	23	Chinese	Asian	EAS	Yes
iPSCORE_87_1	10571d4e-c0e9-474b-80b6-75c59ebd1942	87			0	0	Yes	Female	21	Chinese	Asian	EAS	Yes
iPSCORE_88_1	65ee0ab5-4a77-454f-9112-a2f245d63396	88			0	0	Yes	Female	32	White	European	EUR	Yes
iPSCORE_89_1	b2928637-66bc-4fb4-806a-7ddcb26af360	89			0	0	Yes	Male	36	Black / Korean	Multiple ethnicities reported	EUR	Yes
iPSCORE_90_1	72739241-3ddb-41ab-8438-150e20619de1	90			0	0	Yes	Male	23	Asian / Chinese	Asian	EAS	Yes
iPSCORE_91_1	680c1781-088b-4de0-86dc-00b21eff3cfc	91			0	0	Yes	Male	68	White	European	EUR	Yes
iPSCORE_92_1	0c24b869-9532-40cb-ad97-f579d1b1fa8e	92			0	0	Yes	Female	54	White	European	EUR	Yes
iPSCORE_93_1	efe5abc5-9197-495b-853c-2844a14e4149	93			0	0	Yes	Female	60	White	European	EUR	Yes
iPSCORE_94_1	bb3eeb0c-a38c-4d4a-81a6-21b51515b126	94			0	0	Yes	Female	37	Caucasian	European	EUR	Yes
iPSCORE_95_1	1135e184-4a2c-4660-8241-9216f5651fe0	95			0	0	Yes	Female	28	White	European	EUR	Yes
iPSCORE_96_1	e126c62a-cd3d-4ce3-b632-da7fb7bd9e4a	96			0	0	Yes	Male	59	Caucasian	European	EUR	Yes
iPSCORE_97_1	68172f76-95a4-4582-8bb3-e2967315fd02	97			0	0	Yes	Male	53	White	European	EUR	Yes
iPSCORE_98_1	af5ba1a2-837e-42e6-9afa-16207886c776	98			0	0	Yes	Male	25	White	European	EUR	Yes
iPSCORE_99_1	416e2905-329b-44ed-bb02-8a3b1ed6847e	99			0	0	Yes	Female	25	White	European	EUR	Yes
iPSCORE_100_1	35bdd022-52cd-43e0-a658-3ea802787462	100			0	0	Yes	Female	39	Caucasian	European	EUR	Yes
iPSCORE_101_1	92516175-d525-442e-bd5a-816a1962d37d	101			0	0	Yes	Male	39	White	European	EUR	Yes
iPSCORE_102_1	11c5e9cc-f702-4c47-91fd-201346ab5a3c	102			0	0	Yes	Female	53	Caucasian	European	EUR	Yes
iPSCORE_104_1	5f5c5255-f41b-46eb-a9bd-7130515e3efc	104			0	0	Yes	Female	49	Caucasian	European	EUR	Yes
iPSCORE_107_1	a77d48d0-a1a9-4f2c-ae14-ed6a952163bc	107			0	0	Yes	Female	62	White	European	EUR	Yes
iPSCORE_110_1	e3c5435b-935b-45a3-847a-fd754cbc7b90	110			0	0	Yes	Female	48	Caucasian	European	EUR	Yes
iPSCORE_113_1	fdfddc05-516f-4408-83a3-731309a5bbb9	113			0	0	Yes	Female	52	White	European	EUR	Yes
iPSCORE_116_1	03346cae-a4f3-4481-92ff-d76db0c82468	116			0	0	Yes	Female	56	Caucasian	European	EUR	Yes
iPSCORE_118_1	24b6d716-c623-4c33-bc31-f1a40452e9fc	118			0	0	Yes	Male	44	White	European	EUR	Yes
iPSCORE_120_1	90e8222f-2a97-4a3c-9517-fbd7626122fd	120			0	0	Yes	Male	26	White	European	EUR	Yes
iPSCORE_122_1	683ef91f-ff78-4376-9de6-a0d102b95885	122			0	0	Yes	Female	77	Caucasian	European	EUR	No
iPSCORE_126_1	d68f7082-a6c8-4284-90d8-2455b69f73ca	126			0	0	Yes	Male	44	Caucasian	European	EUR	No
iPSCORE_127_1	1186da58-e484-4c74-a5b5-713fe453c8b1	127			0	0	Yes	Male	34	Caucasian	European	EUR	No
iPSCORE_128_1	5328dc32-382d-4ae0-87fc-995b1a017b84	128			0	0	Yes	Male	59	Caucasian	European	EUR	No
iPSCORE_129_1	7a713b47-d94f-424e-bd36-7618c87fa9cf	129			0	0	Yes	Female	29	Hispanic	Hispanic	AMR	No
iPSCORE_130_1	7df93c18-85da-43a1-a4b9-7c488c7f84e8	130			0	0	Yes	Male	52	White	European	EUR	No
iPSCORE_131_1	20699e5e-8d7f-4412-9023-973564011821	131			0	0	Yes	Male	53	African American	African American	AFR	No
iPSCORE_132_1	ceacbafc-f9a8-486e-b516-47d7a6c6d0b6	132			0	0	Yes	Male	34	Native American/Caucasian	Multiple ethnicities reported	AMR	No
iPSCORE_133_1	9930c672-d29c-4e6e-a4a1-0b765ad5a90d	133			0	0	Yes	Male	63	Black	African American	AFR	No
iPSCORE_134_1	87414873-734f-4598-8249-abe4152d38a1	134			0	0	Yes	Male	30	Hispanic	Hispanic	AMR	No
iPSCORE_137_1	16d3ad23-8f6e-4676-ad9b-a9588d498043	137			0	0	Yes	Female	53	Not Reported	European	EUR	No
iPSCORE_138_1	e9a13c00-ebca-4d5d-90a0-7806e9dff7ab	138			0	0	Yes	Male	52	American Indian	Hispanic	EUR	No
iPSCORE_139_1	48d21b95-8676-4478-a523-382886b59a23	139			0	0	Yes	Male	76	Caucasian	European	EUR	No
iPSCORE_140_1	3596b9dd-a058-4686-9879-ba4636b0fc46	140			0	0	Yes	Male	67	White	European	EUR	No
iPSCORE_141_1	a8f2c942-d9ae-486a-b87f-1fb4ef45ae99	141			0	0	Yes	Male	64	White	European	EUR	No
iPSCORE_142_1	60ecf782-a96f-41b7-888b-dfe59d48bfbe	142			0	0	Yes	Female	24	Black	African American	EUR	No
iPSCORE_143_1	79c3c0ef-4893-449f-904c-42a3fd9a1481	143			0	0	Yes	Male	67	Caucasian	European	EUR	No
iPSCORE_144_1	d8a13615-ab86-497a-9ea8-2fe545a81035	144			0	0	Yes	Male	55	Caucasian	European	EUR	No
iPSCORE_1_13	4dea55b7-22ec-4274-9813-81eaa4f382e0	1			1	0	Yes	Male	58	Black	African American	AFR	Yes
iPSCORE_1_10	5eefb852-e78f-4acb-b19e-5220cf41693a	1		iPSCORE_1_6	0	0	No	Female	30	Hispanic	Hispanic	EUR	No
iPSCORE_1_11	8cc554f2-a5d2-4b44-94e8-0dfe3e300734	1		iPSCORE_1_6	0	0	No	Female	34	Hispanic	Hispanic	EUR	No
iPSCORE_1_14	e562a8bc-cc91-46fe-ba2f-aa8ab62fefe9	1			0	0	No	Female	42	African American	African American	AFR	No
iPSCORE_103_1	7ecf080d-4d17-4023-b024-85a5942d55fe	103			0	25	Yes	Female	70	Caucasian	European	EUR	Yes
iPSCORE_103_2	f239b274-c290-4ce3-a904-bbd147906056	103			0	25	No	Female	70	Caucasian	European	EUR	No
iPSCORE_105_1	a314e30d-7fb4-4f68-860f-1ac1f3bdac07	105			0	4	Yes	Male	31	White	European	EUR	Yes
iPSCORE_105_2	3b11c40c-90cc-489a-a7d0-4cd241e628b9	105			0	4	No	Male	31	White	European	EUR	No
iPSCORE_106_1	dc7b36c7-6492-4585-a072-10894fac10a0	106			0	7	Yes	Male	76	White	European	EUR	Yes
iPSCORE_106_2	7c3cf3ee-b174-476e-8b00-9a457f8188c5	106			0	7	No	Male	76	White	European	EUR	No
iPSCORE_108_1	cf2564c4-c49c-462f-8687-50998ab0db54	108			0	14	No	Female	51	White	European	EUR	No
iPSCORE_108_2	3987d502-17fb-41f0-95d1-57d24a99ea17	108			0	14	Yes	Female	51	White	European	EUR	No
iPSCORE_109_1	ca59d6be-7978-4817-b54e-435674502b0d	109			0	15	Yes	Female	73	White	European	EUR	Yes
iPSCORE_109_2	8c5901d4-d542-4633-aaf7-24d6555273c8	109			0	15	No	Female	73	Caucasian	European	EUR	No
iPSCORE_111_1	c99ef20e-a237-47af-95bc-15550378bbd5	111			0	18	Yes	Female	55	White	European	EUR	No
iPSCORE_111_2	220826e5-8d97-4c81-8ec1-4ef278b9941d	111			0	18	No	Female	55	White	European	EUR	No
iPSCORE_112_1	993b2a06-29d5-45bb-acc6-baccc2bdda08	112			0	0	Yes	Male	43	Caucasian	European	EUR	Yes
iPSCORE_112_2	2cfd1efe-f4be-4e45-9436-04546da7e0be	112			0	0	No	Male	43	Caucasian	European	EUR	No
iPSCORE_114_1	df0c32e3-d5f4-4b46-90e0-7eeb8d014c96	114			0	20	No	Male	53	White	European	EUR	No
iPSCORE_114_2	4e8be8f1-2e55-4e00-8f5b-b493d3a2b541	114			0	20	Yes	Male	53	White	European	EUR	No
iPSCORE_115_1	c3bb6245-5d1b-4dbc-8b16-b0ca47472e91	115			0	21	Yes	Female	37	White	European	EUR	Yes
iPSCORE_115_2	9ceee946-d36b-4964-8d90-f32dc3538081	115			0	21	No	Female	37	White	European	EUR	No
iPSCORE_117_1	ce67e934-e752-4d69-b212-007c655a7590	117			0	22	Yes	Female	38	White	European	EUR	Yes
iPSCORE_117_2	8ea3b617-ac7c-4009-8e08-a7bd76c4b5ad	117			0	22	No	Female	38	White	European	EUR	No
iPSCORE_119_1	7b9ab90a-4836-4d23-856a-8213b97e05ee	119			0	23	Yes	Female	21	White	European	EUR	Yes
iPSCORE_119_2	5e07db0a-43ba-4a2a-8513-55f81f2d859e	119			0	23	No	Female	21	White	European	EUR	No
iPSCORE_121_1	8594b74d-5cdd-4142-942f-5bb644b86604	121			0	1	Yes	Female	62	Caucasian	European	EUR	No
iPSCORE_121_2	e76645eb-804c-4825-9c12-41544650932f	121			0	1	No	Female	62	Caucasian	European	EUR	No
iPSCORE_123_1	66aa2a44-f661-4181-9434-0cfdc9fff3da	123			0	9	Yes	Female	79	White	European	EUR	No
iPSCORE_123_2	f3f4dd3e-33e2-41f4-8922-9e0df7e4280a	123			0	9	No	Female	79	White	European	EUR	No
iPSCORE_124_1	32b7c426-0c5b-401a-a461-4b88b18988c6	124			0	11	Yes	Female	81	Caucasian	European	EUR	No
iPSCORE_124_2	526f8ea8-8934-4514-9ebb-6a098000f381	124			0	11	No	Female	81	Caucasian	European	EUR	No
iPSCORE_125_1	dbbd6b97-74d6-460e-b019-7fcbe56f430d	125			0	19	Yes	Male	60	Caucasian	European	EUR	No
iPSCORE_125_2	1475912d-d90b-43e1-8fe6-50bdecdd9b73	125			0	19	No	Male	60	White	European	EUR	No
iPSCORE_19_1	fc1dff0a-6a95-42fe-9dc4-362e27330bf9	19			0	0	No	Female	88	White	European	EUR	No
iPSCORE_19_2	4f2a904d-793c-4db7-b1da-39d1aaeb1d01	19			0	0	Yes	Female	86	White	European	EUR	Yes
iPSCORE_19_3	5b35b6c2-5f67-48b5-9916-49152b404105	19			0	0	No	Female	81	White	European	EUR	No
iPSCORE_2_11	5b8ca416-c75e-4341-b160-3b9be09f6ef5	2		iPSCORE_2_8	0	0	No	Female	20	White	European	EUR	No
iPSCORE_20_1	b86c786d-f8d8-4e6b-9504-95f8f4c807e0	20			0	0	Yes	Female	70	Caucasian	European	EUR	Yes
iPSCORE_20_2	26a78ad0-744c-4399-853f-4fd0fd2b7c14	20			0	0	No	Female	61	White	European	EUR	No
iPSCORE_20_3	64c58f58-a121-413d-8257-294b229dd4c0	20			0	0	No	Female	67	Caucasian	European	EUR	No
iPSCORE_21_1	3e2e847a-c384-459a-b6ef-43d18d2af12d	21			16	0	Yes	Male	55	Caucasian	European	EUR	Yes
iPSCORE_21_6	9b16fb9b-2d3c-41cb-8512-e3b5aa332e2a	21			17	0	Yes	Male	44	Caucasian	European	EUR	No
iPSCORE_22_1	1a8bce86-bd08-4d39-9e63-9448e6326f29	22			0	0	Yes	Female	26	Caucasian/Japanese	Multiple ethnicities reported	EUR	Yes
iPSCORE_22_2	ecc872f3-1dab-4076-a08b-f186d17805b7	22			0	0	Yes	Male	30	Caucasian/Japanese	Multiple ethnicities reported	EUR	Yes
iPSCORE_23_1	aba0a11f-4855-45dc-bc04-5fc43fd6c7de	23			0	0	Yes	Male	57	White	European	EUR	Yes
iPSCORE_23_3	1cbab71e-6a3d-4895-8695-72f9b0f87b4b	23			0	0	No	Male	57	White	European	EUR	No
iPSCORE_24_1	c09c3de5-4244-404b-ae38-be65b86a48bd	24			0	0	Yes	Female	57	Caucasian	European	EUR	Yes
iPSCORE_24_3	4e7786ed-de3e-4cdf-a687-fce6cb577442	24			0	0	Yes	Female	56	White	European	EUR	No
iPSCORE_26_1	6e83c1cd-0c82-4ae2-9685-23cf0e12c119	26			0	16	No	Female	65	Caucasian	European	EUR	No
iPSCORE_26_2	57509a24-7c80-4ad6-ba31-3cd930a3f39d	26			0	0	Yes	Male	75	Caucasian	European	EUR	Yes
iPSCORE_26_3	df00f5a6-ecf5-4d44-a718-2f881e93dd9f	26			0	16	Yes	Female	65	Caucasian	European	EUR	No
iPSCORE_27_1	57da1c1f-303e-44db-9111-0f071ecda263	27		iPSCORE_27_2	0	0	No	Male	19	White	European	EUR	No
iPSCORE_28_1	bd41b7ee-bc24-40a9-99ab-483b2dbf95ae	28			0	5	Yes	Female	54	Caucasian	European	EUR	Yes
iPSCORE_28_2	40862b64-d0c1-451c-8c63-1d577665626a	28			0	5	No	Female	54	Caucasian	European	EUR	No
iPSCORE_29_1	42e4583a-b1bc-4cc3-85d7-68662433b345	29			0	8	No	Female	62	White	European	EUR	No
iPSCORE_29_2	555ff1f2-5c5f-4490-a1f9-79fe8c416a36	29			0	8	Yes	Female	62	Caucasian	European	EUR	No
iPSCORE_3_3	1593705e-30b4-4a9b-82a3-d5022a6dd6c1	3			4	0	Yes	Female	55	Japanese Filipino German Dutch	Multiple ethnicities reported	EUR	Yes
iPSCORE_3_6	fabb1fba-dea1-44a5-a9c2-e40b46011c7a	3			5	0	No	Female	57	Caucasian	European	EUR	No
iPSCORE_30_1	fbabd331-fc4f-47de-b4d0-a9ee5434fa5b	30			0	10	No	Female	52	White	European	EUR	No
iPSCORE_30_2	b9e30469-13ad-4792-878a-889cd6480f91	30			0	10	Yes	Female	52	Caucasian	European	EUR	Yes
iPSCORE_31_1	0bf3da28-3985-4c34-8197-5816fd73b588	31			0	17	Yes	Female	63	Caucasian	European	EUR	Yes
iPSCORE_31_2	55396f13-62ff-44de-833b-05fde4ad97c6	31			0	17	No	Female	63	Caucasian	European	EUR	No
iPSCORE_32_1	c016ea11-e4c9-4c06-9a1a-62226198be42	32			0	0	No	Female	63	Caucasian	European	EUR	No
iPSCORE_32_2	9603be9a-f146-4fc5-bf36-c84fac189b0a	32			0	0	Yes	Female	63	Caucasian	European	EUR	Yes
iPSCORE_33_1	633732d4-9300-44a8-8f20-f3e956e57819	33			0	0	No	Male	41	Latino	Hispanic	AMR	No
iPSCORE_33_2	c3c65323-ace2-4f32-8595-7434edac5d28	33			0	0	Yes	Female	43	Mexican	Hispanic	AMR	Yes
iPSCORE_34_1	0ad8c77c-4d4b-4bac-9f16-99c2ab84ee81	34			0	0	Yes	Male	65	White	European	EUR	Yes
iPSCORE_34_2	cbd7702e-5a52-474b-a9da-3fb154a5d31f	34			0	0	No	Female	62	Caucasian / Mexican / Indian	Multiple ethnicities reported	EUR	No
iPSCORE_35_1	b758cdf2-7e17-4e77-a699-3552fd8c8087	35			0	0	Yes	Female	75	Caucasian	European	EUR	Yes
iPSCORE_35_2	b3a63106-e4c7-4eea-8db6-513ff90a036c	35			0	0	No	Female	66	White	European	EUR	No
iPSCORE_36_1	efca8806-7485-46db-bc59-6775a71eb81c	36			0	0	No	Female	37	White	European	EUR	No
iPSCORE_36_2	b237939c-f971-4434-94c8-96d1b8fe9199	36			0	0	Yes	Male	36	White	European	EUR	Yes
iPSCORE_37_1	6f354cf7-0cb9-4351-b619-d111936d0b25	37		iPSCORE_37_2	0	0	No	Female	48	White	European	EUR	No
iPSCORE_38_2	750ff979-f5d5-4e3f-aac9-dad97ad8e948	38		iPSCORE_38_1	0	0	No	Male	35	White	European	EUR	No
iPSCORE_39_1	56985981-366b-4b13-b7b2-b66679d91462	39			0	0	No	Female	30	Hispanic	Hispanic	AMR	No
iPSCORE_39_2	51a148a3-e5ec-4957-9142-3476f8626f54	39			0	0	Yes	Female	31	Hispanic	Hispanic	AMR	Yes
iPSCORE_40_1	d9d7a468-c215-4aee-98ad-554509fe6b86	40			0	0	No	Male	33	Latin	Hispanic	EUR	No
iPSCORE_40_2	8e084f13-4cf0-4874-99cc-f26e5c17a771	40			0	0	Yes	Female	34	Latin	Hispanic	EUR	No
iPSCORE_41_2	52bea4e8-baff-49b0-9ab0-fee9b9c527aa	41		iPSCORE_41_1	0	0	No	Male	48	Caucasian	European	EUR	No
iPSCORE_41_3	0e255d02-68e0-4886-8cf7-fa25410c548f	41			0	12	Yes	Female	66	White	European	EUR	No
iPSCORE_41_4	6a2c33ea-ca2c-4d7e-855c-cd6d820a1309	41			0	12	No	Female	66	White	European	EUR	No
iPSCORE_5_5	05ad5e28-e51f-4fa2-8b8f-ff561125c549	5			0	0	Yes	Male	35	Caucasian	European	EUR	Yes
iPSCORE_5_1	11877e41-6c2d-44aa-8483-87955153e548	5			0	0	No	Female	43	Caucasian	European	EUR	No
iPSCORE_5_2	f3f2192d-8d5a-4bc5-b113-e8909b5176e1	5		iPSCORE_5_5	0	0	No	Female	10	Caucasian	European	EUR	No
iPSCORE_5_4	336ef507-cbf3-4f5b-b12a-3e1c99008866	5			0	0	No	Male	15	Not Reported	European	EUR	No
iPSCORE_7_4	861b37d9-64e6-4d19-8e91-96401b18a9a4	7		iPSCORE_7_3	0	0	No	Male	51	White	European	EUR	No
iPSCORE_7_5	b627f1ba-fef9-415f-b251-91a59bb782d3	7		iPSCORE_7_4	0	0	No	Male	25	White	European	EUR	No
iPSCORE_8_1	f0b9b314-5e83-4975-af42-54ee03bcc459	8			0	3	Yes	Female	65	White	European	EUR	Yes
iPSCORE_8_2	eb1309e6-5567-437b-82d7-549c1c8d5493	8			0	3	No	Female	65	White	European	EUR	No
iPSCORE_8_3	56f0f073-725f-4cec-b8cb-db6ad0dc2ac0	8			0	0	No	Female	68	White	European	EUR	No
iPSCORE_9_5	672a11ca-d882-43a1-bcf2-8539a9f84769	9			8	24	Yes	Female	73	Caucasian	European	EUR	No
iPSCORE_9_6	7153b049-b7dc-4359-8d30-e04848a5af34	9			9	24	No	Female	73	White	European	EUR	No

## Sheet: Table S3B HipSci
HipSci ID	Sex	Age at Enrollment	Recorded Ethnicity Grouping
aion	male	60-64	White - White British
babk	female	50-54	White - White British
babz	female	50-54	White - White British
bezi	female	60-64	White - White British
bilx	male	55-59	White - White British
bima	male	40-44	White - White British
bipt	male	70-74	White - White British
bokz	female	55-59	White - White British
bubh	female	35-39	White - White British
burb	male	45-49	White - White British
ceik	male	50-54	White - White British
ciwj	female	35-39	White - White British
cuhk	female	45-49	White - White British
cups	female	45-49	White - White British
datg	female	70-74	White - White British
deyz	female	55-59	White - White British
diku	female	60-64	White - White British
doao	female	50-54	White - White British
dons	female	55-59	White - White British
eesb	female	65-69	White - White British
eika	male	45-49	White - White British
eipl	female	40-44	White - White British
eiwy	female	65-69	White - White British
eofe	female	45-49	White - White British
euts	male	60-64	White - White British
fafq	male	60-64	White - White British
fawm	female	70-74	White - White British
feec	male	60-64	White - White British
fiaj	male	55-59	White - White British
fikt	male	50-54	White - White British
garx	female	50-54	White - White British
gesg	male	60-64	White - White British
gifk	male	55-59	White - White British
hayt	male	70-74	White - Other
hecn	female	60-64	White - White British
hehd	female	60-64	White - White British
heja	male	70-74	White - White British
heth	female	65-69	White - White British
hiaf	male	65-69	White - White British
hipn	male	55-59	White - White British
hoik	female	40-44	White - White British
ieki	female	55-59	White - White British
iisa	male	55-59	White - White British
iiyk	female	50-54	White - White British
iudw	female	50-54	White - White British
jejf	female	50-54	White - White British
jilk	female	45-49	White - White British
jogf	male	30-34	White - White British
joxm	female	45-49	White - Other
jufd	male	45-49	White - White British
juuy	male	60-64	White - White British
kajh	female	60-64	White - White British
kefb	male	65-69	White - White British
kegd	male	40-44	White - White British
kehc	female	65-69	White - White British
keui	female	50-54	White - White British
kolf	male	55-59	White - White British
kucg	male	65-69	White - White British
kuco	female	65-69	White - White British
kute	female	25-29	White - White British
kuxp	male	25-29	White - Other
laey	female	70-74	White - White British
lako	female	65-69	White - White British
lepk	female	60-64	White - White British
letw	male	70-74	White - White British
lexy	female	60-64	White - White British
liqa	female	65-69	White - White British
lise	female	45-49	White - White British
melw	male	60-64	White - White British
meue	male	65-69	White - White British
miaj	male	50-54	White - White British
mita	male	65-69	White - White British
naah	male	55-59	White - White British
naju	male	60-64	White - White British
nekd	male	60-64	White - White British
nosn	female	55-59	White - White British
nufh	female	55-59	White - White British
nusw	male	65-69	White - White British
oaaz	male	70-74	White - White British
oapg	female	40-44	White - White British
oaqd	male	55-59	White - White British
oevr	male	70-74	White - White British
oicx	female	65-69	White - White British
oikd	female	40-44	White - White British
oilg	male	65-69	White - White British
paab	male	70-74	White - White British
pahc	female	55-59	White - White British
pamv	male	65-69	White - White British
pelm	female	40-44	White - White British
pipw	male	50-54	White - White British
podx	female	65-69	White - White British
poih	female	70-74	White - White British
puie	male	60-64	White - White British
qaqx	female	60-64	White - White British
qayj	female	60-64	White - White British
qehq	male	65-69	White - White British
qihv	female	45-49	White - White British
qolg	male	35-39	White - White British
qonc	female	65-69	White - White British
qoog	female	45-49	White - White British
qorq	male	50-54	White - White British
quls	male	55-59	White - White British
rayr	male	75-79	White - White British
riun	female	65-69	White - White British
rozh	female	65-69	White - White British
rutc	female	60-64	White - White British
sebn	female	65-69	White - White British
sebz	female	55-59	White - White British
sehl	female	55-59	White - White British
seru	female	65-69	White - White British
sita	male	40-44	White - White British
sohd	female	70-74	White - White British
sojd	female	45-49	White - Other
suop	male	50-54	White - White British
tixi	female	70-74	White - White British
toco	female	55-59	White - White British
tolg	male	70-74	White - White British
toss	male	65-69	White - White British
tuju	female	50-54	White - White British
ualf	female	55-59	White - White British
uilk	male	55-59	White - White British
uofv	male	60-64	White - White British
uolo	female	60-64	White - White British
vabj	female	50-54	White - White British
vass	female	30-34	White - White British
vazt	male	55-59	White - White British
vuna	female	65-69	White - White British
wahn	female	65-69	White - White British
wetu	female	55-59	White - White British
wibj	female	55-59	White - White British
wigw	male	65-69	White - White British
wiii	female	65-69	White - White British
wopl	male	55-59	White - White British
wuye	female	30-34	White - White British
xojn	female	50-54	White - White British
xugn	male	65-69	White - White British
xuja	female	45-49	White - White British
yelp	female	45-49	White - White British
yemz	male	70-74	White - White British
yoch	female	60-64	White - White British
zaie	female	70-74	White - White British
zapk	male	60-64	White - White British
zerv	female	40-44	White - White British
zihe	female	75-79	White - White British
ziyn	female	60-64	White - White British
zoxy	female	60-64	White - White British
